# Supplementary material for: The Effects of Cross-Linking Agents on the Mechanical Properties of Poly (Methyl Methacrylate) Resin
Source: Polymers (Basel). 2023 May 19;15(10):2387. doi: 10.3390/polym15102387 (PMC10220788; doi:10.3390/polym15102387)
Supplement: Supplementary file 1 [file polymers-15-02387-s001.zip]

Archive with 1 entries (1 files):
- polymers-2399339-supplementary.xlsx
