# Supplementary material for: The Effects of Cross-Linking Agents on the Mechanical Properties of Poly (Methyl Methacrylate) Resin
Source: Polymers (Basel). 2023 May 19;15(10):2387. doi: 10.3390/polym15102387 (PMC10220788; doi:10.3390/polym15102387)
Supplement: Supplementary file 1 [file polymers-15-02387-s001.zip › polymers-2399339-supplementary.xlsx]

## Sheet: FLEXURAL STRENGTH
S (MPa)	Control	EGDMA5	EGDMA10	EGDMA15	EGDMA20	EGDMAm	TEGDA5	TEGDA10	TEGDA15	TEGDA20	TEGDAm	TEGDMA5	TEGDMA10	TEGDMA15	TEGDMA20	TEGDMAm	PEGDMA5	PEGDMA10	PEGDMA15	PEGDMA20	PEGDMAm
1	103.257	119.052	109.68	117.506	85.8606	109.68	109.424	101.425	116.36	117.365	99.0451	81.3171	91.0028	115.408	116.567	91.8059	84.285	116.389	91.2427	101.883	110.887
2	143.894	112.664	109.516	101.808	91.993	109.516	78.7974	108.231	116.185	112.905	93.8721	118.883	107.208	127.905	104.013	105.944	114.795	126.914	119.599	103.384	110.731
3	132.67	97.3366	97.559	126.874	80.567	97.559	111.283	114.508	113.951	117.647	106.259	101.244	72.8491	122.037	87.7657	76.5654	83.262	103.606	95.8665	97.2314	94.4983
4	143.769	101.566	111.306	99.4506	100.786	111.306	129.081	104.758	120.02	101.545	101.269	114.726	119.471	113.17	86.439	97.2141	84.9669	129.35	98.7061	106.883	100.61
5	127.41	124.69	118.013	114.594	76.8746	118.013	105.592	120.755	86.3371	109.235	88.5985	105.83	110.711	133.925	107.049	96.7907	115.332	108.771	94.3896	135.862	72.9585
6	115.975	99.9177	88.9786	102.106	97.2932	88.9786	129.878	115.116	122.295	109.415	101.94	106.49	115.831	131.022	90.5575	90.2255	126.085	106.27	82.911	106.666	77.5583
7	136.839	103.578	109.355	113.126	90.0631	109.355	99.6781	110.598	84.021	112.573	95.8324	102.219	100.238	130.421	93.733	85.7968	101.167	99.6874	102.892	107.357	90.2195
8	126.57	92.1076	88.0313	121.764	90.2873	88.0313	97.7514	116.473	121.256	105.765	80.0452	106.952	85.9936	122.973	101.95	95.3154	98.9891	105.044	71.6047	110.197	90.2041
9	114.918	87.4621	94.6287	113.003	87.4814	94.6287	95.5102	111.986	123.809	102.561	103.303	118.441	109.857	105.139	108.068	95.3115	89.0442	85.9817	88.7599	98.645	86.5956
10	128.164	107.789	120.128	114.595	83.8986	120.128	120.125	104.171	86.4249	107.238	100.77	132.263	120.106	120.601	85.676	101.689	107.901	103.251	82.6296	92.9082	96.301

## Sheet: ELASTIC MODULUS
FM ( E )	Control	EGDMA5	EGDMA10	EGDMA15	EGDMA20	EGDMAm	TEGDA5	TEGDA10	TEGDA15	TEGDA20	TEGDAm	TEGDMA5	TEGDMA10	TEGDMA15	TEGDMA20	TEGDMAm	PEGDMA5	PEGDMA10	PEGDMA15	PEGDMA20	PEGDMAm
1	3369.9	3415.65	3201.18	3236.3	3405.67	3201.18	3561.13	3095.62	3599.85	3053.08	2627	3217.46	3050.27	2832.51	3248.01	2739.6	3147.69	3499.51	3080.83	3060.93	3109.64
2	3560.57	3199.1	3551.37	3376.95	2471.37	3551.37	2997.13	3412.04	3389.89	3370.1	2542.99	3408.5	2892.49	3448.2	3165.55	3301.59	3119.99	3538.88	3175.89	2848.53	3028.09
3	3414.13	3100.52	3089.8	3425.49	2063.26	3089.8	3581.12	3287.29	3327.75	3494.14	2903.25	3405.02	2761.36	3285.61	2869.77	2410.2	2774.54	2897.53	2690.4	2465.93	2516.76
4	3717	2984.87	3251.85	3189.78	2959.72	3251.85	3545.47	3232.57	3433.48	3003.49	2797.67	3278.63	3254.4	3466.51	2247.67	3182.14	3153.09	3570.64	2810.38	2695.9	2735.61
5	3336.47	3459.15	3475.4	3512.91	2731.76	3475.4	3543.09	3192.85	2939.72	3086.95	2552.78	3336.99	3323.2	3470.17	3099.47	3011.89	3194.19	3159.87	2674.59	2376.42	2378.83
6	3449.98	3233.3	3000.18	3088.62	2719.82	3000.18	3286.49	3075.28	3516.01	3041.09	2832.51	2901.01	2911.94	3384.82	2720.56	2433.32	3312.51	3329.78	2299.74	3178.15	2465.15
7	3871.9	3240.57	2918.69	3641.56	2973.74	2918.69	2774.15	3451.24	2628.86	3150.3	2980.18	2986.24	3303.82	3369.73	2822.52	3372.46	3217.45	2787.46	3261.62	3089.72	2364.45
8	3507.23	2759.3	2892	3674.23	2833.83	2892	2613.67	3123.95	3504.74	3190.12	2103.71	3328.39	2433.04	3431.88	3268.15	2796.35	3405.48	3195.1	1939.5	2956.45	2366.23
9	3411.47	3205.62	3046.1	3214.49	2695.61	3046.1	2679.65	2952.61	3645.38	2968.07	2803.75	3298.53	3185.82	3276.97	3335.02	2868.02	3173.93	2702.49	2398.79	2819.35	2220.36
10	3361.02	3366.08	3466.58	3420.32	2364.25	3466.58	3238.77	3109.54	2364.64	3215.63	2773.27	3726.82	3221	3374.15	2862.56	2965.9	3296.57	3219.22	2660.14	2619.02	2740.07

## Sheet: MAXIMUM FORCE
force N	Control	EGDMA5	EGDMA10	EGDMA15	EGDMA20	EGDMAm	TEGDA5	TEGDA10	TEGDA15	TEGDA20	TEGDAm	TEGDMA5	TEGDMA10	TEGDMA15	TEGDMA20	TEGDMAm	PEGDMA5	PEGDMA10	PEGDMA15	PEGDMA20	PEGDMAm
1	149.93	172.863	159.255	170.618	124.67	159.255	158.884	147.27	168.955	170.414	143.813	118.073	132.136	167.572	169.256	133.302	122.382	168.996	132.484	147.934	161.008
2	208.935	163.588	159.017	147.825	133.574	159.017	114.414	157.151	168.701	163.938	136.302	172.618	155.665	185.718	151.027	153.831	166.683	184.279	173.658	150.114	160.782
3	192.636	141.333	141.656	184.221	116.983	141.656	161.583	166.266	165.457	170.824	154.288	147.006	105.777	177.198	127.436	111.173	120.896	150.436	139.198	141.18	137.212
4	208.752	147.474	161.617	144.402	146.341	161.617	187.426	152.108	174.269	147.443	147.042	166.582	173.472	164.322	125.509	141.155	123.372	187.816	143.321	155.194	146.086
5	185	181.05	171.355	166.39	111.622	171.355	153.319	175.336	125.361	158.609	128.645	153.665	160.753	194.458	155.434	140.54	167.462	157.935	137.054	127.975	105.936
6	168.395	145.081	129.197	148.259	141.27	129.197	188.582	167.148	177.572	158.871	148.017	154.624	168.187	190.244	131.489	131.007	183.075	154.305	120.387	154.879	112.615
7	198.69	150.395	158.783	164.258	130.772	158.783	144.733	160.589	121.999	163.456	139.149	148.422	145.546	189.372	136.1	124.577	146.895	144.746	149.4	155.883	130.999
8	183.78	133.74	127.821	176.801	131.097	127.821	141.935	169.119	176.064	153.57	116.226	155.295	124.863	178.556	148.032	138.398	143.732	152.524	103.97	160.006	130.976
9	166.861	126.995	137.401	164.08	127.023	137.401	138.681	162.604	179.771	148.919	149.996	171.976	159.512	152.661	156.915	138.392	129.292	124.845	128.879	143.233	125.737
10	186.094	156.509	174.426	166.392	121.821	174.426	174.422	151.257	125.489	155.709	146.318	192.046	174.393	175.112	124.402	147.653	156.672	149.921	119.978	134.903	139.829

## Sheet: IMPACT STRENGTH
kj/m2	Control	EGDMA5	EGDMA10	EGDMA15	EGDMA20	EGDMAm	TEGDA5	TEGDA10	TEGDA15	TEGDA20	TEGDAm	TEGDMA5	TEGDMA10	TEGDMA15	TEGDMA20	TEGDMAm	PEGDMA5	PEGDMA10	PEGDMA15	PEGDMA20	PEGDMAm
1	6.6394	5.8733	6.1287	5.618	5.8733	6.1287	6.3841	6.6394	6.333	6.6394	6.4862	6.7416	5.8733	6.5373	5.8733	6.3841	6.4862	6.6394	5.9755	6.2819	6.1287
2	6.8948	6.2819	6.1798	5.9755	6.0776	6.1798	5.3626	6.0266	6.3841	6.5373	6.3841	6.3841	6.0266	6.4862	6.0266	5.8733	6.1798	6.0266	6.5373	6.0266	5.8733
3	5.618	6.3841	6.6394	6.1287	5.7712	6.6394	5.8733	5.7201	5.8733	6.6394	6.1287	6.1287	5.8733	5.8733	5.8733	6.0776	6.1798	5.5158	6.9459	6.0266	6.6394
4	6.1287	6.1287	5.8223	6.4862	6.0266	5.8223	6.3841	7.9163	7.4055	6.8437	6.1287	6.2819	6.2308	6.4862	5.7201	5.8733	5.9755	6.1287	6.6394	6.8948	6.6394
5	6.6394	5.8733	5.8733	6.1287	5.8733	5.8733	5.8733	6.5373	5.8733	5.3115	5.8733	6.0266	5.7712	5.5158	5.8733	5.8733	6.6394	5.7201	7.4055	6.6394	6.6394
6	6.6394	6.4351	7.048	5.7201	5.618	7.048	6.2308	5.8733	5.8733	5.4648	5.8223	5.8223	5.9755	5.3626	5.9755	6.1287	5.669	5.618	6.5373	6.0266	6.8948
7	6.3841	6.2819	5.618	5.618	5.8733	5.618	6.1287	6.1287	6.5373	5.3115	6.8948	5.8733	6.1287	5.8733	5.9244	5.7201	5.618	5.8223	5.7201	6.3841	7.9163
8	6.6394	6.333	6.6394	5.8733	5.7712	6.6394	5.8733	6.4862	6.6394	6.1287	6.1287	6.1287	5.8733	6.2308	6.0266	5.618	6.8948	6.3841	6.8437	5.8733	6.5373
9	6.3841	5.8733	6.3841	5.1072	6.2308	6.3841	6.5373	6.1287	5.3626	5.8733	6.1287	6.4862	5.8733	5.9244	5.9244	5.3626	6.6394	6.3841	6.6394	6.8948	6.1287
10	6.8948	5.618	6.4351	6.1287	6.3841	6.4351	6.3841	6.1287	6.8948	6.6394	6.4862	5.9755	6.3841	6.4351	6.1287	5.1072	5.618	6.6394	5.1072	6.1287	6.8948

## Sheet: SURFACE HARDNESS
(VHN)	Control	EGDMA5	EGDMA10	EGDMA15	EGDMA20	EGDMAm	TEGDA5	TEGDA10	TEGDA15	TEGDA20	TEGDAm	TEGDMA5	TEGDMA10	TEGDMA15	TEGDMA20	TEGDMAm	PEGDMA5	PEGDMA10	PEGDMA15	PEGDMA20	PEGDMAm
1	16.1	17.6	16.6	16.8	17.3	16.6	16.7	14.9	17.8	17.5	16.6	17.7	15.4	16.2	16.8	16.6	16.3	14	15.5	13.3	15.3
2	17.6	17.9	16.1	16.3	16.8	16.1	16.2	15.8	18.5	16.4	17.1	17.4	15	15.8	16.9	15.3	16	14.8	15.1	13.4	15.2
3	17.8	17.6	17	17.5	15.2	17	16.3	16.5	17.6	16.3	17	16.3	15.1	16.7	17.4	14.2	16.9	13.5	15.3	13	15.7
4	17.3	17.8	16.6	18.1	16.8	16.6	17.7	16.1	14	15.2	15.4	14.9	21	21.2	17	18.3	15.4	15.5	15.1	13.6	14.4
5	18.3	18.5	16.8	17.4	16.9	16.8	17	15.4	15	14.7	14.8	17.9	20.7	19.6	17.3	17.6	15.8	16	14.9	15.4	13.9
6	17.4	16.8	16.2	17.3	18	16.2	16.5	14.2	14.8	15.8	14.4	16.7	20.6	20.3	20.3	17.8	15.7	14.9	15.2	15.9	13.8
7	18.4	16.9	17.2	16	16.2	17.2	17.8	14.7	16.5	14.2	14	19.1	16.1	15.6	19.1	19.4	17.2	14.7	14.5	14.8	13.3
8	18.7	16.9	18.6	17	17.1	18.6	18.5	17.1	16.8	15	16.8	17.3	16.5	18.1	18.8	18.2	15.7	18.8	17.6	15.1	14
9	18.8	17.3	17.2	16.2	16.2	17.2	16.9	18.2	17.4	15.5	16	18.7	16.5	17.6	18.4	18.6	16.1	15.5	16.6	17.3	15
10	17.9	17.2	17.7	17.1	15.8	17.7	18.4	17.2	16.8	16.4	16.2	17.4	17.2	16.5	17.5	19.4	17.1	15.3	14.9	15.5	13.7
